# Supplementary material for: Heterosis in Early Maize Ear Inflorescence Development: A Genome-Wide Transcription Analysis for Two Maize Inbred Lines and Their Hybrid
Source: Int J Mol Sci. 2014 Aug 11;15(8):13892–915. doi: 10.3390/ijms150813892 (PMC4159830; doi:10.3390/ijms150813892)
Supplement: Supplementary File 1 [file ijms-15-13892-s001.zip]

Archive with 2 entries (2 files):
- ijms-56986-SI-final.pdf
- ijms-56986-SI-Tables-final.xlsx
